# Supplementary material for: Oxidative Stress and Inflammation, MicroRNA, and Hemoglobin Variations after Administration of Oxygen at Different Pressures and Concentrations: A Randomized Trial
Source: Int J Environ Res Public Health. 2021 Sep 16;18(18):9755. doi: 10.3390/ijerph18189755 (PMC8468581; doi:10.3390/ijerph18189755)
Supplement: Supplementary file 1 [file ijerph-18-09755-s001.zip]

Archive with 1 entries (1 files):
- ijerph-1358993-supplementary.pdf
